# Supplementary material for: Acetate-Mediated Odorant Receptor OR51E2 Activation Results in Calcitonin Secretion in Parafollicular C-Cells: A Novel Diagnostic Target of Human Medullary Thyroid Cancer
Source: Biomedicines. 2023 Jun 11;11(6):1688. doi: 10.3390/biomedicines11061688 (PMC10296248; doi:10.3390/biomedicines11061688)
Supplement: Supplementary file 1 [file biomedicines-11-01688-s001.zip]

Archive with 1 entries (1 files):
- biomedicines-2322517-supplementary.pdf
